# Supplementary material for: ﻿Primitive new termites (Blattodea, Termitoidae) in Cretaceous amber from Myanmar
Source: Zookeys. 2024 Apr 10;1197:115–26. doi: 10.3897/zookeys.1197.114452 (PMC11033552; doi:10.3897/zookeys.1197.114452)
Supplement: XML Treatment for Angustitermes [file zookeys.1197.114452-treatment1.xml]

<!DOCTYPE tp:taxon-treatment
  PUBLIC "-//TaxonX//DTD Taxonomic Treatment Publishing DTD v0 20100105//EN" "tax-treatment-NSO.dtd">
<tp:taxon-treatment xmlns:tp="http://www.plazi.org/taxpub"><tp:treatment-meta><kwd-group><label>Taxon classification</label><kwd>
                <named-content content-type="kingdom">Animalia</named-content>
              </kwd><kwd>
                <named-content content-type="order">Blattodea</named-content>
              </kwd><kwd>
                <named-content content-type="family">Mastotermitidae</named-content>
              </kwd></kwd-group><mixed-citation publication-type="journal"><person-group><name><surname>Jiang</surname><given-names>Yurong</given-names></name><name><surname>Deng</surname><given-names>Xinru</given-names></name><name><surname>Shih</surname><given-names>Chungkun</given-names></name><name><surname>Zhao</surname><given-names>Yunyun</given-names></name><name><surname>Ren</surname><given-names>Dong</given-names></name><name><surname>Zhao</surname><given-names>Zhipeng</given-names></name></person-group><article-title>﻿Primitive new termites (<tp:taxon-name><tp:taxon-name-part taxon-name-part-type="order">Blattodea</tp:taxon-name-part></tp:taxon-name>, <tp:taxon-name><tp:taxon-name-part taxon-name-part-type="subfamily">Termitoidae</tp:taxon-name-part></tp:taxon-name>) in Cretaceous amber from Myanmar</article-title><source>Zookeys</source><day>10</day><month>04</month><year>2024</year><volume>1197</volume><fpage>115</fpage><lpage>126</lpage><pub-id pub-id-type="doi">10.3897/zookeys.1197.114452</pub-id></mixed-citation></tp:treatment-meta><tp:nomenclature><label>﻿Genus</label><tp:taxon-name>
              <object-id xmlns:xlink="http://www.w3.org/1999/xlink" content-type="arpha" xlink:type="simple">7ABA333A-FD6B-5710-9C32-DC61C592ED85</object-id>
              <tp:taxon-name-part taxon-name-part-type="genus" reg="Angustitermes">Angustitermes</tp:taxon-name-part>
              <object-id xmlns:xlink="http://www.w3.org/1999/xlink" content-type="zoobank" xlink:type="simple">https://zoobank.org/FA73A948-C6EE-43D2-86E9-09485B5F7970</object-id>
            </tp:taxon-name><tp:taxon-authority>Jiang, Z.Zhao &amp; Ren</tp:taxon-authority><tp:taxon-status xmlns:xlink="http://www.w3.org/1999/xlink" xlink:type="simple">gen. nov.</tp:taxon-status></tp:nomenclature><tp:treatment-sec sec-type="type species" id="SECID0ECMAC"><title>Type species.</title><p><italic><tp:taxon-name><tp:taxon-name-part taxon-name-part-type="genus" reg="Angustitermes">Angustitermes</tp:taxon-name-part><tp:taxon-name-part taxon-name-part-type="species" reg="reflexus">reflexus</tp:taxon-name-part></tp:taxon-name></italic> Jiang, Z. Zhao &amp; Ren, gen. et sp. nov. (Figs <xref ref-type="fig" rid="F1">1</xref>–<xref ref-type="fig" rid="F3">3</xref>).</p></tp:treatment-sec><tp:treatment-sec sec-type="etymology" id="SECID0E2MAC"><title>Etymology.</title><p><italic>Angusti</italic>- is a Latin adjective, reflecting the fact that the medial field of this genus is narrow, and <italic>termes</italic> is the usual noun for the generic name in Termitoidae. The gender is masculine.</p></tp:treatment-sec><tp:treatment-sec sec-type="diagnosis" id="SECID0EPNAC"><title>Diagnosis.</title><p><bold>Imago</bold>: ocelli oval; fontanelle absent; Y-suture absent; mandibles not exceeding labrum; antenna moniliform with 22 articles; compound eyes lying in middle position on head; pronotum saddle-shaped. Wings heavily reticulated, with “cross-veins” present. <bold>Forewing</bold>: scale large, overlapping hind wing base, humeral suture convex; all major veins origin in scale; veins Sc, R<sub>1</sub>, R<sub>2</sub>, Rs, and M more pigmented than CuA; Sc simple; Rs with about three main branches, terminating on costal margin anterior to wing apex; radial field narrow, parallel to costal margin; M closer to Rs than CuA, lying more or less parallel to Rs as a simple vein for the greater part of its length, first branching in apical 1/5 of wing length, medial field narrow, encompassing wing apex; CuA branched, lying above the mid-longitudinal line of wing; CuP (claval suture) arched, meeting basal suture before posterior margin. <bold>Hind wing</bold>: basal suture not visible, large anal lobe present. <bold>Legs</bold>: tibial spines of all legs present; tibial spur formula 3–4–4; tarsi pentamerous; arolium present. <bold>Abdomen</bold>: cerci short, trimerous; abdominal styli absent.</p></tp:treatment-sec><tp:treatment-sec sec-type="remarks" id="SECID0EDOAC"><title>Remarks.</title><p>Based on the sclerotized vein M, presence of the anal lobe, saddle-shaped pronotum, pentamerous tarsi, etc., <italic><tp:taxon-name><tp:taxon-name-part taxon-name-part-type="genus" reg="Angustitermes">Angustitermes</tp:taxon-name-part></tp:taxon-name></italic> gen. nov. is considered to belong to the <tp:taxon-name><tp:taxon-name-part taxon-name-part-type="family">Mastotermitidae</tp:taxon-name-part></tp:taxon-name> and is assigned to the subfamily <tp:taxon-name><tp:taxon-name-part taxon-name-part-type="subfamily">Mastotermitinae</tp:taxon-name-part></tp:taxon-name> because of the ocelli (Fig. <xref ref-type="fig" rid="F1">1C</xref>). Besides the new genus and <italic><tp:taxon-name><tp:taxon-name-part taxon-name-part-type="genus" reg="Mastotermes">Mastotermes</tp:taxon-name-part></tp:taxon-name></italic>, there are two other genera in <tp:taxon-name><tp:taxon-name-part taxon-name-part-type="subfamily">Mastotermitinae</tp:taxon-name-part></tp:taxon-name>: <italic><tp:taxon-name><tp:taxon-name-part taxon-name-part-type="genus" reg="Garmitermes">Garmitermes</tp:taxon-name-part></tp:taxon-name></italic> Engel, Grimaldi &amp; Krishna, 2007 and <italic><tp:taxon-name><tp:taxon-name-part taxon-name-part-type="genus" reg="Magnifitermes">Magnifitermes</tp:taxon-name-part></tp:taxon-name></italic> Jouault, Engel &amp; Nel, 2022. Termites in both <italic><tp:taxon-name><tp:taxon-name-part taxon-name-part-type="genus" reg="Angustitermes">Angustitermes</tp:taxon-name-part></tp:taxon-name></italic> gen. nov. and <italic><tp:taxon-name><tp:taxon-name-part taxon-name-part-type="genus" reg="Garmitermes">Garmitermes</tp:taxon-name-part></tp:taxon-name></italic> have a rounded head, but unlike <italic><tp:taxon-name><tp:taxon-name-part taxon-name-part-type="genus" reg="Angustitermes">Angustitermes</tp:taxon-name-part></tp:taxon-name></italic> gen. nov., <italic><tp:taxon-name><tp:taxon-name-part taxon-name-part-type="genus" reg="Garmitermes">Garmitermes</tp:taxon-name-part></tp:taxon-name></italic> has 26 antennal articles, the arolium is greatly vestigial or absent, and the tibial spur formula of <italic><tp:taxon-name><tp:taxon-name-part taxon-name-part-type="genus" reg="Garmitermes">Garmitermes</tp:taxon-name-part></tp:taxon-name></italic> is 3–5–4 (<xref ref-type="bibr" rid="B9">Engel et al. 2007</xref>). Both <italic><tp:taxon-name><tp:taxon-name-part taxon-name-part-type="genus" reg="Angustitermes">Angustitermes</tp:taxon-name-part></tp:taxon-name></italic> gen. nov. and <italic><tp:taxon-name><tp:taxon-name-part taxon-name-part-type="genus" reg="Magnifitermes">Magnifitermes</tp:taxon-name-part></tp:taxon-name></italic> have arolium, and their tibial spur formula is the same. However, the shape of the head of <italic><tp:taxon-name><tp:taxon-name-part taxon-name-part-type="genus" reg="Magnifitermes">Magnifitermes</tp:taxon-name-part></tp:taxon-name></italic> is relatively long and with about 28 antennal articles (<xref ref-type="bibr" rid="B16">Jouault et al. 2022</xref>). Although in different subfamilies, <italic><tp:taxon-name><tp:taxon-name-part taxon-name-part-type="genus" reg="Angustitermes">Angustitermes</tp:taxon-name-part></tp:taxon-name></italic> gen. nov. and <italic><tp:taxon-name><tp:taxon-name-part taxon-name-part-type="genus" reg="Anisotermes">Anisotermes</tp:taxon-name-part></tp:taxon-name></italic> share many similarities, such as the rounded head and the tibial spur formula. However, the M vein of <italic><tp:taxon-name><tp:taxon-name-part taxon-name-part-type="genus" reg="Anisotermes">Anisotermes</tp:taxon-name-part></tp:taxon-name></italic> is located halfway between Rs and CuA, and the first inferior branch of the M vein on the hind wings gradually fades away, ultimately terminating in the center of the hind wings of <italic><tp:taxon-name><tp:taxon-name-part taxon-name-part-type="genus" reg="Anisotermes">Anisotermes</tp:taxon-name-part></tp:taxon-name></italic> (<xref ref-type="bibr" rid="B37">Zhao et al. 2019</xref>; <xref ref-type="bibr" rid="B16">Jouault et al. 2022</xref>).</p><fig id="F1" position="float" orientation="portrait"><object-id xmlns:xlink="http://www.w3.org/1999/xlink" content-type="doi" xlink:type="simple">10.3897/zookeys.1197.114452.figure1</object-id><object-id xmlns:xlink="http://www.w3.org/1999/xlink" content-type="arpha" xlink:type="simple">E2E3C6B4-781B-5A3F-AB5F-33EE4214F2B0</object-id><label>Figure 1.</label><caption><p>Photographs and drawing of <italic><tp:taxon-name><tp:taxon-name-part taxon-name-part-type="genus" reg="Angustitermes">Angustitermes</tp:taxon-name-part><tp:taxon-name-part taxon-name-part-type="species" reg="reflexus">reflexus</tp:taxon-name-part></tp:taxon-name></italic> gen. et sp. nov., holotype specimen CNU-TER-BU-2017005 (female imago) <bold>A</bold> habitus (dorsal view) <bold>B</bold> drawing of habitus (dorsal view) <bold>C</bold> head in dorsal view <bold>D</bold> head in ventral view <bold>E</bold> cerci in dorsal view. Scale bars: 4.0 mm (<bold>A, B</bold>); 1.0 mm (<bold>C</bold>); 0.5 mm (<bold>D</bold>); 0.2 mm (<bold>E</bold>).</p></caption><graphic xmlns:xlink="http://www.w3.org/1999/xlink" xlink:href="zookeys-1197-115_article-114452__-g001.jpg" position="float" orientation="portrait" xlink:type="simple" id="oo_1023088.jpg"><uri content-type="original_file" xlink:type="simple">https://binary.pensoft.net/fig/1023088</uri></graphic></fig><p>The major feature of <italic><tp:taxon-name><tp:taxon-name-part taxon-name-part-type="genus" reg="Angustitermes">Angustitermes</tp:taxon-name-part></tp:taxon-name></italic> gen. nov. is that the M vein is a simple vein for the greater part of its length, first branch branching in the apical 1/5 of wing length, and the medial field is narrow (Fig. <xref ref-type="fig" rid="F2">2B</xref>). The simple M and narrow medial field of <italic><tp:taxon-name><tp:taxon-name-part taxon-name-part-type="genus" reg="Angustitermes">Angustitermes</tp:taxon-name-part></tp:taxon-name></italic> gen. nov. is similar to <italic><tp:taxon-name><tp:taxon-name-part taxon-name-part-type="genus" reg="Blattotermes">Blattotermes</tp:taxon-name-part></tp:taxon-name></italic> Riek, 1952. However, <italic><tp:taxon-name><tp:taxon-name-part taxon-name-part-type="genus" reg="Angustitermes">Angustitermes</tp:taxon-name-part></tp:taxon-name></italic> gen. nov. has sparser veins than <italic><tp:taxon-name><tp:taxon-name-part taxon-name-part-type="genus" reg="Blattotermes">Blattotermes</tp:taxon-name-part></tp:taxon-name></italic>; the branches of R and secondary branches of CuA are fewer, and tertiary branch is absent; its forewings are much shorter, so that the difference in wing lengths between these two genera is more than 10 mm. Besides, the specimen of the new <italic><tp:taxon-name><tp:taxon-name-part taxon-name-part-type="genus" reg="Angustitermes">Angustitermes</tp:taxon-name-part></tp:taxon-name></italic> species is from the upper Cretaceous while the three <italic><tp:taxon-name><tp:taxon-name-part taxon-name-part-type="genus" reg="Blattotermes">Blattotermes</tp:taxon-name-part></tp:taxon-name></italic> species are from the Cenozoic: <italic><tp:taxon-name><tp:taxon-name-part taxon-name-part-type="genus" reg="Blattotermes">Blattotermes</tp:taxon-name-part><tp:taxon-name-part taxon-name-part-type="species" reg="neoxenus">neoxenus</tp:taxon-name-part></tp:taxon-name></italic> Riek, 1952 and <italic><tp:taxon-name><tp:taxon-name-part taxon-name-part-type="genus" reg="Blattotermes">Blattotermes</tp:taxon-name-part><tp:taxon-name-part taxon-name-part-type="species" reg="wheeleri">wheeleri</tp:taxon-name-part></tp:taxon-name></italic> (Collins, 1925) are from Eocene, and <italic><tp:taxon-name><tp:taxon-name-part taxon-name-part-type="genus" reg="Blattotermes">Blattotermes</tp:taxon-name-part><tp:taxon-name-part taxon-name-part-type="species" reg="massiliensis">massiliensis</tp:taxon-name-part></tp:taxon-name></italic> Nel, 1986 is from Oligocene (<xref ref-type="bibr" rid="B6">Collins 1925</xref>; <xref ref-type="bibr" rid="B26">Riek 1952</xref>; <xref ref-type="bibr" rid="B24">Nel 1986</xref>; <xref ref-type="bibr" rid="B32">Thorne et al. 2000</xref>; <xref ref-type="bibr" rid="B20">Krishna et al. 2013b</xref>).</p><fig id="F2" position="float" orientation="portrait"><object-id xmlns:xlink="http://www.w3.org/1999/xlink" content-type="doi" xlink:type="simple">10.3897/zookeys.1197.114452.figure2</object-id><object-id xmlns:xlink="http://www.w3.org/1999/xlink" content-type="arpha" xlink:type="simple">4046A0AC-8AD4-517E-8A4C-8A3E95A68AD5</object-id><label>Figure 2.</label><caption><p>Photograph and drawing of <italic><tp:taxon-name><tp:taxon-name-part taxon-name-part-type="genus" reg="Angustitermes">Angustitermes</tp:taxon-name-part><tp:taxon-name-part taxon-name-part-type="species" reg="reflexus">reflexus</tp:taxon-name-part></tp:taxon-name></italic> gen. et sp. nov., holotype specimen CNU-TER-BU-2017005 (female imago) <bold>A</bold> habitus (ventral view) <bold>B</bold> partial reconstruction with wings unfolded. Scale bars: 4.0 mm (<bold>A</bold>); 4.0 mm (<bold>B</bold>).</p></caption><graphic xmlns:xlink="http://www.w3.org/1999/xlink" xlink:href="zookeys-1197-115_article-114452__-g002.jpg" position="float" orientation="portrait" xlink:type="simple" id="oo_1023089.jpg"><uri content-type="original_file" xlink:type="simple">https://binary.pensoft.net/fig/1023089</uri></graphic></fig></tp:treatment-sec><tp:treatment-sec><!--Section generated to contain objects referenced in tp:taxon-treatment.--><fig id="F3" position="float" orientation="portrait"><object-id xmlns:xlink="http://www.w3.org/1999/xlink" content-type="doi" xlink:type="simple">10.3897/zookeys.1197.114452.figure3</object-id><object-id xmlns:xlink="http://www.w3.org/1999/xlink" content-type="arpha" xlink:type="simple">22F25E8B-93FB-5079-98DB-7A0FF0ECB158</object-id><label>Figure 3.</label><caption><p>Drawings of <italic><tp:taxon-name><tp:taxon-name-part taxon-name-part-type="genus" reg="Angustitermes">Angustitermes</tp:taxon-name-part><tp:taxon-name-part taxon-name-part-type="species" reg="reflexus">reflexus</tp:taxon-name-part></tp:taxon-name></italic> gen. et sp. nov., holotype specimen CNU-TER-BU-2017005 (female imago) <bold>A</bold> drawing of habitus (ventral view) <bold>B–D</bold> drawings of femur, tibia, tarsi, arolium and claw of left hind leg, mid-leg and foreleg, respectively <bold>E</bold> drawing of head in dorsal view. Scale bars: 4.0 mm (<bold>A</bold>); 0.5 mm (<bold>B, C, D</bold>); 2.0 mm in (<bold>E</bold>).</p></caption><graphic xmlns:xlink="http://www.w3.org/1999/xlink" xlink:href="zookeys-1197-115_article-114452__-g003.jpg" position="float" orientation="portrait" xlink:type="simple" id="oo_1023090.jpg"><uri content-type="original_file" xlink:type="simple">https://binary.pensoft.net/fig/1023090</uri></graphic></fig></tp:treatment-sec><ref-list><ref id="B9"><mixed-citation xmlns:xlink="http://www.w3.org/1999/xlink" xlink:type="simple"><person-group><name name-style="western"><surname>Engel</surname><given-names>MS</given-names></name><name name-style="western"><surname>Grimaldi</surname><given-names>DA</given-names></name><name name-style="western"><surname>Krishna</surname><given-names>K</given-names></name></person-group> (<year>2007</year>) <article-title>A synopsis of Baltic amber termites (<tp:taxon-name><tp:taxon-name-part taxon-name-part-type="order">Isoptera</tp:taxon-name-part></tp:taxon-name>). Stuttgarter Beitrage zur Naturkunde.</article-title><source>Serie B, Geologie und Palaontologie</source><volume>372</volume>: <fpage>1</fpage>–<lpage>20</lpage>.</mixed-citation></ref><ref id="B16"><mixed-citation xmlns:xlink="http://www.w3.org/1999/xlink" xlink:type="simple"><person-group><name name-style="western"><surname>Jouault</surname><given-names>C</given-names></name><name name-style="western"><surname>Engel</surname><given-names>MS</given-names></name><name name-style="western"><surname>Legendre</surname><given-names>F</given-names></name><name name-style="western"><surname>Huang</surname><given-names>D</given-names></name><name name-style="western"><surname>Grandcolas</surname><given-names>P</given-names></name><name name-style="western"><surname>Nel</surname><given-names>A</given-names></name></person-group> (<year>2022</year>) <article-title>Incrementing and clarifying the diversity and early evolution of termites (<tp:taxon-name><tp:taxon-name-part taxon-name-part-type="order">Blattodea</tp:taxon-name-part></tp:taxon-name>: <tp:taxon-name><tp:taxon-name-part taxon-name-part-type="order">Isoptera</tp:taxon-name-part></tp:taxon-name>).</article-title><source>Zoological Journal of the Linnean Society</source><volume>196</volume>(<issue>2</issue>): <fpage>608</fpage>–<lpage>629</lpage>. <ext-link xlink:href="10.1093/zoolinnean/zlac064" ext-link-type="doi" xlink:type="simple">https://doi.org/10.1093/zoolinnean/zlac064</ext-link></mixed-citation></ref><ref id="B37"><mixed-citation xmlns:xlink="http://www.w3.org/1999/xlink" xlink:type="simple"><person-group><name name-style="western"><surname>Zhao</surname><given-names>ZP</given-names></name><name name-style="western"><surname>Eggleton</surname><given-names>P</given-names></name><name name-style="western"><surname>Yin</surname><given-names>XC</given-names></name><name name-style="western"><surname>Gao</surname><given-names>TP</given-names></name><name name-style="western"><surname>Shih</surname><given-names>CK</given-names></name><name name-style="western"><surname>Ren</surname><given-names>D</given-names></name></person-group> (<year>2019</year>) <article-title>The oldest known mastotermitids (<tp:taxon-name><tp:taxon-name-part taxon-name-part-type="order">Blattodea</tp:taxon-name-part></tp:taxon-name>: <tp:taxon-name><tp:taxon-name-part taxon-name-part-type="subfamily">Termitoidae</tp:taxon-name-part></tp:taxon-name>) and phylogeny of basal termites.</article-title><source>Systematic Entomology</source><volume>44</volume>(<issue>3</issue>): <fpage>612</fpage>–<lpage>623</lpage>. <ext-link xlink:href="10.1111/syen.12344" ext-link-type="doi" xlink:type="simple">https://doi.org/10.1111/syen.12344</ext-link></mixed-citation></ref><ref id="B6"><mixed-citation xmlns:xlink="http://www.w3.org/1999/xlink" xlink:type="simple"><person-group><name name-style="western"><surname>Collins</surname><given-names>RL</given-names></name></person-group> (<year>1925</year>) <article-title>A lower Eocene termite from Tennessee.</article-title><source>American Journal of Science</source><volume>5</volume>(<issue>53</issue>): <fpage>406</fpage>–<lpage>410</lpage>. <ext-link xlink:href="10.2475/ajs.s5-9.53.406" ext-link-type="doi" xlink:type="simple">https://doi.org/10.2475/ajs.s5-9.53.406</ext-link></mixed-citation></ref><ref id="B26"><mixed-citation xmlns:xlink="http://www.w3.org/1999/xlink" xlink:type="simple"><person-group><name name-style="western"><surname>Riek</surname><given-names>EF</given-names></name></person-group> (<year>1952</year>) <article-title>Fossil insects from the Tertiary sediments at Dinmore, Queensland.</article-title><source>Papers from the Department of Geology, University of Queensland</source><volume>4</volume>(<issue>2</issue>): <fpage>17</fpage>–<lpage>22</lpage>.</mixed-citation></ref><ref id="B24"><mixed-citation xmlns:xlink="http://www.w3.org/1999/xlink" xlink:type="simple"><person-group><name name-style="western"><surname>Nel</surname><given-names>A</given-names></name></person-group> (<year>1986</year>) <article-title>Sur trois espèces nouvelles de termites fossiles du Stampien d’Aix-en-Provence (Bouches-du-Rhône) (<tp:taxon-name><tp:taxon-name-part taxon-name-part-type="superorder">Dictyoptera</tp:taxon-name-part></tp:taxon-name>, <tp:taxon-name><tp:taxon-name-part taxon-name-part-type="family">Hodotermitidae</tp:taxon-name-part></tp:taxon-name>, <tp:taxon-name><tp:taxon-name-part taxon-name-part-type="family">Mastotermitidae</tp:taxon-name-part></tp:taxon-name>).</article-title><source>Entomologiste (Paris)</source><volume>42</volume>(<issue>5</issue>): <fpage>271</fpage>–<lpage>278</lpage>.</mixed-citation></ref><ref id="B32"><mixed-citation xmlns:xlink="http://www.w3.org/1999/xlink" xlink:type="simple"><person-group><name name-style="western"><surname>Thorne</surname><given-names>BL</given-names></name><name name-style="western"><surname>Grimaldi</surname><given-names>DA</given-names></name><name name-style="western"><surname>Krishna</surname><given-names>K</given-names></name></person-group> (<year>2000</year>) <article-title>Early Fossil History of the Termites.</article-title> In: <person-group><name name-style="western"><surname>Abe</surname><given-names>T</given-names></name><name name-style="western"><surname>Bignell</surname><given-names>DE</given-names></name><name name-style="western"><surname>Higashi</surname><given-names>M</given-names></name></person-group> (<role>Eds</role>) <issue-title>Termites: Evolution, Sociality, Symbioses, Ecology.</issue-title><source>Springer, Dordrecht</source>, <fpage>77</fpage>–<lpage>93</lpage>. <ext-link xlink:href="10.1007/978-94-017-3223-9_4" ext-link-type="doi" xlink:type="simple">https://doi.org/10.1007/978-94-017-3223-9_4</ext-link></mixed-citation></ref><ref id="B20"><mixed-citation xmlns:xlink="http://www.w3.org/1999/xlink" xlink:type="simple"><person-group><name name-style="western"><surname>Krishna</surname><given-names>K</given-names></name><name name-style="western"><surname>Grimaldi</surname><given-names>DA</given-names></name><name name-style="western"><surname>Krishna</surname><given-names>V</given-names></name><name name-style="western"><surname>Engel</surname><given-names>MS</given-names></name></person-group> (<year>2013b</year>) <article-title>Treatise on the <tp:taxon-name><tp:taxon-name-part taxon-name-part-type="order">Isoptera</tp:taxon-name-part></tp:taxon-name> of the world: Basal families.</article-title><source>Bulletin of the American Museum of Natural History</source><volume>377</volume>(<issue>7</issue>): <fpage>223</fpage>–<lpage>246</lpage>. <ext-link xlink:href="10.1206/377.2" ext-link-type="doi" xlink:type="simple">https://doi.org/10.1206/377.2</ext-link></mixed-citation></ref></ref-list></tp:taxon-treatment>
