# Supplementary material for: ﻿Primitive new termites (Blattodea, Termitoidae) in Cretaceous amber from Myanmar
Source: Zookeys. 2024 Apr 10;1197:115–26. doi: 10.3897/zookeys.1197.114452 (PMC11033552; doi:10.3897/zookeys.1197.114452)
Supplement: XML Treatment for Angustitermes reflexus [file zookeys.1197.114452-treatment2.xml]

<!DOCTYPE tp:taxon-treatment
  PUBLIC "-//TaxonX//DTD Taxonomic Treatment Publishing DTD v0 20100105//EN" "tax-treatment-NSO.dtd">
<tp:taxon-treatment xmlns:tp="http://www.plazi.org/taxpub"><tp:treatment-meta><kwd-group><label>Taxon classification</label><kwd>
                <named-content content-type="kingdom">Animalia</named-content>
              </kwd><kwd>
                <named-content content-type="order">Blattodea</named-content>
              </kwd><kwd>
                <named-content content-type="family">Mastotermitidae</named-content>
              </kwd></kwd-group><mixed-citation publication-type="journal"><person-group><name><surname>Jiang</surname><given-names>Yurong</given-names></name><name><surname>Deng</surname><given-names>Xinru</given-names></name><name><surname>Shih</surname><given-names>Chungkun</given-names></name><name><surname>Zhao</surname><given-names>Yunyun</given-names></name><name><surname>Ren</surname><given-names>Dong</given-names></name><name><surname>Zhao</surname><given-names>Zhipeng</given-names></name></person-group><article-title>﻿Primitive new termites (<tp:taxon-name><tp:taxon-name-part taxon-name-part-type="order">Blattodea</tp:taxon-name-part></tp:taxon-name>, <tp:taxon-name><tp:taxon-name-part taxon-name-part-type="subfamily">Termitoidae</tp:taxon-name-part></tp:taxon-name>) in Cretaceous amber from Myanmar</article-title><source>Zookeys</source><day>10</day><month>04</month><year>2024</year><volume>1197</volume><fpage>115</fpage><lpage>126</lpage><pub-id pub-id-type="doi">10.3897/zookeys.1197.114452</pub-id></mixed-citation></tp:treatment-meta><tp:nomenclature><label>﻿</label><tp:taxon-name>
              <object-id xmlns:xlink="http://www.w3.org/1999/xlink" content-type="arpha" xlink:type="simple">A050CB12-1D73-51FD-B9C2-0E4454BB75CA</object-id>
              <tp:taxon-name-part taxon-name-part-type="genus" reg="Angustitermes">Angustitermes</tp:taxon-name-part>
              <tp:taxon-name-part taxon-name-part-type="species" reg="reflexus">reflexus</tp:taxon-name-part>
              <object-id xmlns:xlink="http://www.w3.org/1999/xlink" content-type="zoobank" xlink:type="simple">https://zoobank.org/A0343631-5430-4D81-9F18-F3E5AECB4071</object-id>
            </tp:taxon-name><tp:taxon-authority>Jiang, Z.Zhao &amp; Ren, gen. et</tp:taxon-authority><tp:taxon-status xmlns:xlink="http://www.w3.org/1999/xlink" xlink:type="simple">sp. nov.</tp:taxon-status><xref ref-type="fig" rid="F1">Figs 1</xref><xref ref-type="fig" rid="F2">, 2</xref><xref ref-type="fig" rid="F3">, 3</xref></tp:nomenclature><tp:treatment-sec sec-type="type material" id="SECID0EJKAE"><title>Type material.</title><p><bold><italic>Holotype</italic>.</bold> Myanmar • Imago♀; Kachin State, Hukawng Valley; one imago (abdomen fragmentary); Kachin amber; CNU-TER-BU-2017005 (Figs <xref ref-type="fig" rid="F1">1</xref>–<xref ref-type="fig" rid="F3">3</xref>).</p></tp:treatment-sec><tp:treatment-sec sec-type="etymology" id="SECID0E3KAE"><title>Etymology.</title><p>The specific name, <italic>reflexus</italic>, means “fold”, which is in reference to the fact that the right forewing and right hindwing of the holotype are folded. The gender is masculine to match gender of the genus.</p></tp:treatment-sec><tp:treatment-sec sec-type="Locality" id="SECID0EMLAE"><title>Locality.</title><p>The specimen was collected from the upper Cretaceous (Cenomanian) deposits of the Hukawng Valley, Kachin State, northern Myanmar.</p></tp:treatment-sec><tp:treatment-sec sec-type="diagnosis" id="SECID0ERLAE"><title>Diagnosis.</title><p>As for the genus.</p></tp:treatment-sec><tp:treatment-sec sec-type="description" id="SECID0EWLAE"><title>Description.</title><p><bold>Imago</bold>: head length 3.38 mm, width 2.99 mm (excluding sizes of compound eyes), with sparse setae; labrum sclerotized, connecting to anteclypeus, width longer than length, anterior margin with short setae; apical tooth of mandibles not reaching the apex of labrum, first marginal tooth and apical tooth of left mandible divided in acute angle, other marginal teeth not visible; width of anteclypeus and postclypeus much longer than length; antenna with 22 articles; compound eyes hemispheric, slightly flat, diameter about 0.67 mm, lying on the middle position of the head, ommatidia diameter about 0.02 mm. Pronotum pilous, width about 3.35 mm, centraxonial length 1.97 mm, almost breaking away from the head. Wings long and broad with apex rounded, length 13.91 mm (excluding forewing scale), scale length 2.17 mm, wing width 5.02 mm; reticulated veins obviously pigmented among radial field and medial field, basal 5/8 of right hind wing hidden under right forewing. <bold>Forewing</bold>: scales with sparse setae, humeral margin convex, with weakly arched lobe present, basal suture curved; Sc simple, terminating on basal quarter of wing length; R with two branches in scale, terminating along anterior wing margin at half wing length; Radial field occupying about 1/8 wing area, left forewing with four branches, first branching at basal 1/3 of wing length, right forewing with three branches, first branching at basal 1/4 of wing length; M with two branches, branching at apical 1/5 of forewing; right CuA first branching in scale, occupying about 3/4 right forewing with three main branches, the branch near M vein branching at 1/2 of the wing length, the next branch branching near the middle of the wing to the base, and the branch near posterior margin branching in scale. <bold>Hind wing</bold>: basal suture not visible; large anal lobe present; left Rs with two branches branching from M at base; M with three branches. <bold>Legs</bold>: different degrees of damages to the legs, the left protarsus not preserved and the distal part of protibia not visible, the right mesotrochanter expanded and ruptured, and the large area of the left metacoxa broken; tibial spurs and spines not serrated. <bold>Abdomen</bold>: abdomen fragmentary, some of the detached abdominal segments can be observed, including the distal abdominal segments with a pair of cerci. Cerci trimerous; abdominal styli absent.</p><fig id="F3" position="float" orientation="portrait"><object-id xmlns:xlink="http://www.w3.org/1999/xlink" content-type="doi" xlink:type="simple">10.3897/zookeys.1197.114452.figure3</object-id><object-id xmlns:xlink="http://www.w3.org/1999/xlink" content-type="arpha" xlink:type="simple">22F25E8B-93FB-5079-98DB-7A0FF0ECB158</object-id><label>Figure 3.</label><caption><p>Drawings of <italic><tp:taxon-name><tp:taxon-name-part taxon-name-part-type="genus" reg="Angustitermes">Angustitermes</tp:taxon-name-part><tp:taxon-name-part taxon-name-part-type="species" reg="reflexus">reflexus</tp:taxon-name-part></tp:taxon-name></italic> gen. et sp. nov., holotype specimen CNU-TER-BU-2017005 (female imago) <bold>A</bold> drawing of habitus (ventral view) <bold>B–D</bold> drawings of femur, tibia, tarsi, arolium and claw of left hind leg, mid-leg and foreleg, respectively <bold>E</bold> drawing of head in dorsal view. Scale bars: 4.0 mm (<bold>A</bold>); 0.5 mm (<bold>B, C, D</bold>); 2.0 mm in (<bold>E</bold>).</p></caption><graphic xmlns:xlink="http://www.w3.org/1999/xlink" xlink:href="zookeys-1197-115_article-114452__-g003.jpg" position="float" orientation="portrait" xlink:type="simple" id="oo_1023090.jpg"><uri content-type="original_file" xlink:type="simple">https://binary.pensoft.net/fig/1023090</uri></graphic></fig><sec sec-type="﻿Genus Mastotermes Froggatt, 1897" id="SECID0EKNAE"><title>﻿Genus <italic><tp:taxon-name><tp:taxon-name-part taxon-name-part-type="genus" reg="Mastotermes">Mastotermes</tp:taxon-name-part></tp:taxon-name></italic> Froggatt, 1897</title></sec></tp:treatment-sec><tp:treatment-sec><!--Section generated to contain objects referenced in tp:taxon-treatment.--><fig id="F1" position="float" orientation="portrait"><object-id xmlns:xlink="http://www.w3.org/1999/xlink" content-type="doi" xlink:type="simple">10.3897/zookeys.1197.114452.figure1</object-id><object-id xmlns:xlink="http://www.w3.org/1999/xlink" content-type="arpha" xlink:type="simple">E2E3C6B4-781B-5A3F-AB5F-33EE4214F2B0</object-id><label>Figure 1.</label><caption><p>Photographs and drawing of <italic><tp:taxon-name><tp:taxon-name-part taxon-name-part-type="genus" reg="Angustitermes">Angustitermes</tp:taxon-name-part><tp:taxon-name-part taxon-name-part-type="species" reg="reflexus">reflexus</tp:taxon-name-part></tp:taxon-name></italic> gen. et sp. nov., holotype specimen CNU-TER-BU-2017005 (female imago) <bold>A</bold> habitus (dorsal view) <bold>B</bold> drawing of habitus (dorsal view) <bold>C</bold> head in dorsal view <bold>D</bold> head in ventral view <bold>E</bold> cerci in dorsal view. Scale bars: 4.0 mm (<bold>A, B</bold>); 1.0 mm (<bold>C</bold>); 0.5 mm (<bold>D</bold>); 0.2 mm (<bold>E</bold>).</p></caption><graphic xmlns:xlink="http://www.w3.org/1999/xlink" xlink:href="zookeys-1197-115_article-114452__-g001.jpg" position="float" orientation="portrait" xlink:type="simple" id="oo_1023088.jpg"><uri content-type="original_file" xlink:type="simple">https://binary.pensoft.net/fig/1023088</uri></graphic></fig><fig id="F2" position="float" orientation="portrait"><object-id xmlns:xlink="http://www.w3.org/1999/xlink" content-type="doi" xlink:type="simple">10.3897/zookeys.1197.114452.figure2</object-id><object-id xmlns:xlink="http://www.w3.org/1999/xlink" content-type="arpha" xlink:type="simple">4046A0AC-8AD4-517E-8A4C-8A3E95A68AD5</object-id><label>Figure 2.</label><caption><p>Photograph and drawing of <italic><tp:taxon-name><tp:taxon-name-part taxon-name-part-type="genus" reg="Angustitermes">Angustitermes</tp:taxon-name-part><tp:taxon-name-part taxon-name-part-type="species" reg="reflexus">reflexus</tp:taxon-name-part></tp:taxon-name></italic> gen. et sp. nov., holotype specimen CNU-TER-BU-2017005 (female imago) <bold>A</bold> habitus (ventral view) <bold>B</bold> partial reconstruction with wings unfolded. Scale bars: 4.0 mm (<bold>A</bold>); 4.0 mm (<bold>B</bold>).</p></caption><graphic xmlns:xlink="http://www.w3.org/1999/xlink" xlink:href="zookeys-1197-115_article-114452__-g002.jpg" position="float" orientation="portrait" xlink:type="simple" id="oo_1023089.jpg"><uri content-type="original_file" xlink:type="simple">https://binary.pensoft.net/fig/1023089</uri></graphic></fig></tp:treatment-sec></tp:taxon-treatment>
