# Supplementary material for: ﻿Primitive new termites (Blattodea, Termitoidae) in Cretaceous amber from Myanmar
Source: Zookeys. 2024 Apr 10;1197:115–26. doi: 10.3897/zookeys.1197.114452 (PMC11033552; doi:10.3897/zookeys.1197.114452)
Supplement: XML Treatment for Mastotermes reticulatus [file zookeys.1197.114452-treatment3.xml]

<!DOCTYPE tp:taxon-treatment
  PUBLIC "-//TaxonX//DTD Taxonomic Treatment Publishing DTD v0 20100105//EN" "tax-treatment-NSO.dtd">
<tp:taxon-treatment xmlns:tp="http://www.plazi.org/taxpub"><tp:treatment-meta><kwd-group><label>Taxon classification</label><kwd>
                <named-content content-type="kingdom">Animalia</named-content>
              </kwd><kwd>
                <named-content content-type="order">Blattodea</named-content>
              </kwd><kwd>
                <named-content content-type="family">Mastotermitidae</named-content>
              </kwd></kwd-group><mixed-citation publication-type="journal"><person-group><name><surname>Jiang</surname><given-names>Yurong</given-names></name><name><surname>Deng</surname><given-names>Xinru</given-names></name><name><surname>Shih</surname><given-names>Chungkun</given-names></name><name><surname>Zhao</surname><given-names>Yunyun</given-names></name><name><surname>Ren</surname><given-names>Dong</given-names></name><name><surname>Zhao</surname><given-names>Zhipeng</given-names></name></person-group><article-title>﻿Primitive new termites (<tp:taxon-name><tp:taxon-name-part taxon-name-part-type="order">Blattodea</tp:taxon-name-part></tp:taxon-name>, <tp:taxon-name><tp:taxon-name-part taxon-name-part-type="subfamily">Termitoidae</tp:taxon-name-part></tp:taxon-name>) in Cretaceous amber from Myanmar</article-title><source>Zookeys</source><day>10</day><month>04</month><year>2024</year><volume>1197</volume><fpage>115</fpage><lpage>126</lpage><pub-id pub-id-type="doi">10.3897/zookeys.1197.114452</pub-id></mixed-citation></tp:treatment-meta><tp:nomenclature><label>﻿</label><tp:taxon-name>
              <object-id xmlns:xlink="http://www.w3.org/1999/xlink" content-type="arpha" xlink:type="simple">9D010AB3-E2F2-5E01-9C81-5E997CE1D363</object-id>
              <tp:taxon-name-part taxon-name-part-type="genus" reg="Mastotermes">Mastotermes</tp:taxon-name-part>
              <tp:taxon-name-part taxon-name-part-type="species" reg="reticulatus">reticulatus</tp:taxon-name-part>
              <object-id xmlns:xlink="http://www.w3.org/1999/xlink" content-type="zoobank" xlink:type="simple">https://zoobank.org/E9A4A732-D930-4B28-B22E-41507EA2C357</object-id>
            </tp:taxon-name><tp:taxon-authority>Jiang, Z. Zhao &amp; Ren</tp:taxon-authority><tp:taxon-status xmlns:xlink="http://www.w3.org/1999/xlink" xlink:type="simple">sp. nov.</tp:taxon-status><xref ref-type="fig" rid="F4">Fig. 4</xref></tp:nomenclature><tp:treatment-sec sec-type="type material" id="SECID0EEPAE"><title>Type material.</title><p><bold><italic>Holotype</italic>.</bold> Myanmar • Kachin State, Hukawng Valley; forewing (margin partly missing) only; Kachin amber; CNU-TER-BU-2017006 (Fig. <xref ref-type="fig" rid="F4">4</xref>).</p><fig id="F4" position="float" orientation="portrait"><object-id xmlns:xlink="http://www.w3.org/1999/xlink" content-type="doi" xlink:type="simple">10.3897/zookeys.1197.114452.figure4</object-id><object-id xmlns:xlink="http://www.w3.org/1999/xlink" content-type="arpha" xlink:type="simple">E391A9F3-3A50-5F24-AC2A-D33F98281DD0</object-id><label>Figure 4.</label><caption><p>Photograph and drawing of <italic><tp:taxon-name><tp:taxon-name-part taxon-name-part-type="genus" reg="Mastotermes">Mastotermes</tp:taxon-name-part><tp:taxon-name-part taxon-name-part-type="species" reg="reticulatus">reticulatus</tp:taxon-name-part></tp:taxon-name></italic> sp. nov., holotype specimen CNU-TER-BU-2017006 (isolated forewing) <bold>A</bold> photograph of forewing <bold>B</bold> drawing of forewing (with upturned part flattened). Scale bar: 1.0 mm (<bold>A, B</bold>).</p></caption><graphic xmlns:xlink="http://www.w3.org/1999/xlink" xlink:href="zookeys-1197-115_article-114452__-g004.jpg" position="float" orientation="portrait" xlink:type="simple" id="oo_1023091.jpg"><uri content-type="original_file" xlink:type="simple">https://binary.pensoft.net/fig/1023091</uri></graphic></fig></tp:treatment-sec><tp:treatment-sec sec-type="etymology" id="SECID0ERQAE"><title>Etymology.</title><p>Latin, <italic>reticulatus</italic>, meaning “reticulate”, which is in reference to the well-developed and clearly recognizable reticulated veins of holotype.</p></tp:treatment-sec><tp:treatment-sec sec-type="Locality" id="SECID0EBRAE"><title>Locality.</title><p>The specimen was collected from the upper Cretaceous (Cenomanian) deposits of the Hukawng Valley, Kachin State, northern Myanmar.</p></tp:treatment-sec><tp:treatment-sec sec-type="diagnosis" id="SECID0EGRAE"><title>Diagnosis.</title><p><bold>Forewing</bold>: wing length (excluding forewing scale) about three times as long as wide; forewing scale large; heavily reticulated, irregular bilayer structure in M and CuA, cross veins between Rs and M obvious; Sc, R, Rs, and M thickened, strongly sclerotized and obviously pigmented; Sc and R<sub>1</sub> simple and short; Rs with seven or eight branches, with secondary branches, running parallel to costal margin; M with six branches, first branch of M arising at forewing mid-length, secondary branches present, medial field encompassing wing apex, angle of branches and main vein gradually increasing.</p></tp:treatment-sec><tp:treatment-sec sec-type="description" id="SECID0EQRAE"><title>Description.</title><p><bold>Forewing</bold>: forewing length (excluding forewing scale) 13.2 mm, width about 4.7 mm; suture length about 2.3 mm, strongly arched, making a sharp angle with posterior margin; distal costal margin slightly missing, posterior margin partially missing because of abrasion of the amber; base of costal margin rolled up, making the Sc and R poorly visible; Sc length 1.0 mm; R<sub>1</sub> length 2.0 mm, Rs with eight branches; M slightly closer to Rs than to CuA, encompassing wing apex, six branches visible, angle of branches and main vein gradually increasing, so that branches terminate closely on margin, first branch of M arising at forewing mid-length, second branch arising at about distal third of forewing length, and base of third branch close to fourth branch with secondary branch.</p></tp:treatment-sec><tp:treatment-sec sec-type="remarks" id="SECID0E1RAE"><title>Remarks.</title><p>The forewing of <italic><tp:taxon-name><tp:taxon-name-part taxon-name-part-type="genus" reg="Mastotermes">Mastotermes</tp:taxon-name-part><tp:taxon-name-part taxon-name-part-type="species" reg="reticulatus">reticulatus</tp:taxon-name-part></tp:taxon-name></italic> sp. nov. is similar to that of <italic><tp:taxon-name><tp:taxon-name-part taxon-name-part-type="genus" reg="Mastotermes">Mastotermes</tp:taxon-name-part><tp:taxon-name-part taxon-name-part-type="species" reg="monostichus">monostichus</tp:taxon-name-part></tp:taxon-name></italic> Zhao, Eggleton &amp; Ren, 2019, but there are some differences; the Sc, R, and Rs of <italic><tp:taxon-name><tp:taxon-name-part taxon-name-part-type="genus" reg="Mastotermes">Mastotermes</tp:taxon-name-part><tp:taxon-name-part taxon-name-part-type="species" reg="reticulatus">reticulatus</tp:taxon-name-part></tp:taxon-name></italic> sp. nov. are closer, and there are fewer secondary branches, which makes the Rs veins parallel to the costal margin, instead of gradually narrowing as in <italic><tp:taxon-name><tp:taxon-name-part taxon-name-part-type="genus" reg="Mastotermes">M.</tp:taxon-name-part><tp:taxon-name-part taxon-name-part-type="species" reg="monostichus">monostichus</tp:taxon-name-part></tp:taxon-name></italic>. Compared with <italic><tp:taxon-name><tp:taxon-name-part taxon-name-part-type="genus" reg="Mastotermes">M.</tp:taxon-name-part><tp:taxon-name-part taxon-name-part-type="species" reg="monostichus">monostichus</tp:taxon-name-part></tp:taxon-name></italic>, the M vein of <italic><tp:taxon-name><tp:taxon-name-part taxon-name-part-type="genus" reg="Mastotermes">M.</tp:taxon-name-part><tp:taxon-name-part taxon-name-part-type="species" reg="reticulatus">reticulatus</tp:taxon-name-part></tp:taxon-name></italic> sp. nov. is even more irregular and with fewer branches (Fig. <xref ref-type="fig" rid="F4">4</xref>). These different characteristics indicate that they are not the same species.</p></tp:treatment-sec></tp:taxon-treatment>
